# Supplementary material for: The Potential of Photodynamic Therapy Using Solid Lipid Nanoparticles with Aluminum Phthalocyanine Chloride as a Nanocarrier for Modulating Immunogenic Cell Death in Murine Melanoma In Vitro
Source: Pharmaceutics. 2024 Jul 14;16(7):941. doi: 10.3390/pharmaceutics16070941 (PMC11280393; doi:10.3390/pharmaceutics16070941)
Supplement: Supplementary file 1 [file pharmaceutics-16-00941-s001.zip]

Archive with 1 entries (1 files):
- pharmaceutics-3043643-supplementary.pdf
